# Supplementary material for: PRPH2-Related Retinal Dystrophies: Mutational Spectrum in 103 Families from a Spanish Cohort
Source: Int J Mol Sci. 2024 Mar 2;25(5):2913. doi: 10.3390/ijms25052913 (PMC10931554; doi:10.3390/ijms25052913)
Supplement: Supplementary file 1 [file ijms-25-02913-s001.zip]

Archive with 1 entries (1 files):
- ijms-2879246-supplementary.xlsx
