# Supplementary material for: PRPH2-Related Retinal Dystrophies: Mutational Spectrum in 103 Families from a Spanish Cohort
Source: Int J Mol Sci. 2024 Mar 2;25(5):2913. doi: 10.3390/ijms25052913 (PMC10931554; doi:10.3390/ijms25052913)
Supplement: Supplementary file 1 [file ijms-25-02913-s001.zip › ijms-2879246-supplementary.xlsx]

## Sheet: Table S1
SNPs	Position (hg37)	Nucleotide change	Predicted protein change	Ancestral	MAF	Probands carrying the variant p.Leu41Pro									Probands carrying the variant p.Pro221_Cys222del									Control
						PRPH2-009		PRPH2-010-1		PRPH2-011		PRPH2-012-1		Shared allele	PRPH2-089		PRPH2-090		PRPH2-091		PRPH2-092		Shared allele	Control-1		Control-2		Control-3		Control-4
rs835	chr6-42665888	NM_000322.5: c.*145G>A	p.?	C	0.26 (T)	T	C	T	T	T	C	T	C	T	RC	RC	T	T	T	C	T	C	-	C	C	C	C	C	C	T	T
rs434102	chr6-42666061	NM_000322.5: c.1013A>G	p.Asp338Gly	T	0.24 (T)	C	T	C	C	C	C	C	T	C	C	C	C	C	C	C	C	C	C	C	T	C	C	C	C	C	C
rs425876	chr6-42666145	NM_000322.5: c.633_656del	p.Arg310Lys	T	0.06 (C)	T	C	T	T	T	T	T	T	T	T	T	T	T	T	T	T	T	T	T	C	T	T	T	T	T	T
-	chr6-42672271	NM_000322.5: c.1013A>G	p.Pro221_Cys222del*	-	-	-	-	-	-	-	-	-	-	-	m	wt	m	wt	m	wt	m	wt	m	wt	wt	wt	wt	wt	wt	wt	wt
rs3818086	chr6-42672416	NM_000322.5: c.582-67T>A	p.?	T	0.43 (A)	T	A	T	T	T	A	T	A	T	T	A	T	T	T	A	T	A	T	T	A	A	A	T	T	T	T
rs6928781	chr6-42689411	NM_000322.5: c.581+81C>T	p.?	G	0.33 (A)	A	G	A	A	A	G	A	G	A	A	A	A	A	A	G	A	G	A	G	G	A	G	G	G	A	G
rs7764439	chr6-42689755	NM_000322.5: c.318T>C	p.Val106=	G	0.42 (A)	G	A	G	G	G	A	G	A	G	G	G	G	G	G	A	G	A	G	G	A	G	A	G	G	G	A
-	chr6-42689951	NM_000322.5: c.122T>C	p.Leu41Pro*	-	-	G	A	G	A	G	A	G	A	G	-	-	-	-	-	-	-	-	-	A	A	A	A	A	A	A	A
rs3763236	chr6-42902508	NM_006586.5: c.275+172T>C	p.?	C	0.48 (C)	C	C	C	C	C	T	C	T	C	RC	RC	T	T	T	T	C	T	-	C	T	C	T	C	C	C	C
rs9471969	chr6-42906384	NM_006586.5: c.692G>T	p.Ser231Ile	G	0.21 (T)	T	G	T	G	T	G	T	G	T	G	G	G	G	G	G	G	G	G	T	G	T	G	T	T	T	G
rs10948059	chr6-42928461	NM_001318857.2: c.152-2039C>T	p.?	C	0.39 (T)	T	T	T	C	T	C	T	T	T	C	C	C	C	C	C	T	C	C	T	C	T	T	T	T	T	T
rs7760250	chr6-42929839	NM_018960.6: c.207-111G>A	p.?	G	0.49 (A)	A	A	A	G	A	G	A	A	A	G	G	G	G	G	G	A	G	G	A	G	A	A	A	A	A	A
Table S1. Haplogroup classification of patients with variants p.Pro221_Cys222del (PRPH2-009, PRPH2-010-1, PRPH2-011, PRPH2-012-1) or p.Leu41Pro (PRPH2-089, PRPH2-090, PRPH2-091, PRPH2-092); Control-1: PRPH2-061-1; Control-2: PRPH2-066-1; Control-3: PRPH2-058; Control-4: PRPH2-082. MAF: Minor Allele Frequency; RC: reduced coverage; *: pathogenic variant.

## Sheet: Table S2
	rs835	rs434102	rs425876	rs3818086	rs6928781	rs7764439	rs3763236	rs9471969	rs10948059	rs7760250
rs835	-	0.083306	<0.05	0.284938	0.321472	0.148322	<0.05	<0.05	<0.05	<0.05
rs434102	0.083306	-	0.542245	0.207262	0.075822	0.26892	<0.05	<0.05	<0.05	<0.05
rs425876	<0.05	0.542245	-	0.083587	<0.05	0.15047	<0.05	<0.05	<0.05	<0.05
rs3818086	0.284938	0.207262	0.083587	-	<0.05	0.462555	<0.05	<0.05	<0.05	<0.05
rs6928781	0.321472	0.075822	<0.05	<0.05	-	0.355512	<0.05	<0.05	<0.05	<0.05
rs7764439	0.148322	0.26892	0.15047	0.462555	0.355512	-	<0.05	<0.05	<0.05	<0.05
rs3763236	<0.05	<0.05	<0.05	<0.05	<0.05	<0.05	-	0.378799	0.700565	0.600019
rs9471969	<0.05	<0.05	<0.05	<0.05	<0.05	<0.05	0.378799	-	0.335651	0.332305
rs10948059	<0.05	<0.05	<0.05	<0.05	<0.05	<0.05	0.700565	0.335651	-	0.76944
rs7760250	<0.05	<0.05	<0.05	<0.05	<0.05	<0.05	0.600019	0.332305	0.76944	-
Table S2. Pairwise linkage disequilibrium data in Iberian populations in Spain. r2: correlation between a pair of loci (r2=0, loci are in complete linkage equilibrium (LD); r2=1, loci are in complete LD and coinherited).

## Sheet: Table S3
		Novel variants																							VUS
Variant	Nucleotide change	c.112G>A			c.113G>A		c.562del				c.567dup	c.623del	c.633_656del		c.637T>G		c.649_650insTAGCTGCTGCAATCCTA			c.745G>C		c.809_817delinsCCTTCGAGGTA	c.818G>A		c.904G>A
	Protein change	p.Gly38Arg			p.Gly38Glu		p.Ser188Profs*68				p.Lys190Glnfs*28	p.Gly208Alafs*48	p.Phe211_Pro219delinsLeu		p.Cys213Gly		p.Ser217Ilefs*45			p.Gly249Arg		p.Leu270Profs*9	p.Trp273*		p.Glu302Lys
Family	N_Family	PRPH2-005			PRPH2-006	PRPH2-007	PRPH2-040	PRPH2-041	PRPH2-042	PRPH2-102	PRPH2-043	PRPH2-055	PRPH2-066		PRPH2-072		PRPH2-079	PRPH2-080	PRPH2-081	PRPH2-096		PRPH2-097	PRPH2-098		PRPH2-099
	Affected relatives with molecular study	proband	sister	sister	proband	proband	proband	proband	proband	proband	proband	proband	proband	daugther	proband	son	proband	proband	proband	proband	father	proband	proband	aunt	proband
	Segregation	yes			NA	NA	NA	NA	NA	NA	NA	NA	inconclusive		yes		NA	NA	NA	yes		NA	yes		NA
Frequency	gnomAD AF	not found			not found		not found				not found	not found	not found		not found		not found			not found		not found	not found		not found
Predictors	MetaRNN_score	0.981576			0.982153		-				-	-	-		0.968453		-			0.990013		-	-		0.211902
	REVEL_score	0.876			0.871		-				-	-	-		0.953		-			0.922		-	-		0.086
	CADD_PHRED	26.6			25.9		-				-	-	-		32		-			28.8		-	40		23.5
	MutScore	0.934			0.927		-				-	-	-		1		-			0.983		-	-		0.701
	PolyPhen	PD (0.999)			PD (0.999)		-				-	-	-		PD (0.994)		-			PD (1)		-	-		B (0.005)
	PhD-SNPg	D			D		-				-	-	-		D		-			D		-	D		B
	SIFT_pred	D			D		-				-	-	-		D		-			D		-	-		D
	PROVEAN_pred	D			D		-				-	-	-		D		-			D		-	-		D
	ClinPred_pred	D			D		-				-	-	-		D		-			D		-	-		D
	FATHMM_pred	D			D		-				-	-	-		D		-			D		-	-		T
	M-CAP_pred	D			D		-				-	-	-		D		-			D		-	-		T
	MetaLR_pred	D			D		-				-	-	-		D		-			D		-	-		T
	MetaRNN_pred	D			D		-				-	-	-		D		-			D		-	-		T
	MetaSVM_pred	D			D		-				-	-	-		D		-			D		-	-		T
	PrimateAI_pred	D			D		-				-	-	-		T		-			T		-	-		T
	fathmm-MKL_coding_pred	D			D		-				-	-	-		D		-			D		-	D		D
	fathmm-XF_coding_pred	D			D		-				-	-	-		D		-			D		-	N		D
	MutationTaster_pred	D			D		-				-	-	-		D		-			D		-	D		D
	SIFT_score	0.001			0.001		-				-	-	-		0		-			0		-	-		0.025
	MutPred_score	0.908			0.914		-				-	-	-		0.811		-			0.924		-	-		0.357
	MVP_rankscore	0.96213			0.96915		-				-	-	-		0.96431		-			0.94061		-	-		0.38601
	REVEL_rankscore	0.96317			0.96133		-				-	-	-		0.99157		-			0.98041		-	-		0.25016
	MPC_rankscore	0.78843			0.80239		-				-	-	-		0.79467		-			0.7866		-	-		0.37372
	MutPred_score	0.908			0.914		-				-	-	-		0.811		-			0.924		-	-		0.357
	VEST4_score	0.985			0.985		-				-	-	-		0.974		-			0.998		-	0.892		0.188
	BLOSUM62	-2			-2		-				-	-	-		-3		-			-2		-	-		1
	GERP++_RS	5.61			5.61		-				-	-	-		5.1		-			5.1		-	5.1		4.56
	phastCons100way_vertebrate	1			1		-				-	-	-		1		-			1		-	1		1
	phyloP100way_vertebrate	7.499			7.499		-				-	-	-		9.26		-			7.851		-	2.56		4.996
	SiPhy_29way_logOdds	19.6248			19.6248		-				-	-	-		14.8867		-			18.5136		-	18.5136		13.599
	integrated_fitCons_score	0.554377			0.554377		-				-	-	-		0.666168		-			0.569682		-	0.569682		0.001892
	LRT_pred	D			D		-				-	-	-		D		-			D		-	D		D
	SDM	-1.94			-1.89		-				-	-	-		-2.7		-			-2.28		-	-		-0.42
	ENCoM	0.873			0.655		-				-	-	-		-0.677		-			-0.169		-	-		-0.22
	Mcsm	-1.031			-1.322		-				-	-	-		-2.225		-			-0.523		-	-		0.282
	duet	-0.99			-1.356		-				-	-	-		-2.001		-			-0.623		-	-		0.537
	Dynamut	-1.019			-0.984		-				-	-	-		-0.662		-			0.312		-	-		-0.294
ACMG classification		LP (PM2, PP1, PP2, PP3)			LP (PM2, PP2, PP3)		LP (PVS1, PM2)				LP (PVS1, PM2)	LP (PVS1, PM2)	LP (PM1, PM2, PM4)		LP (PM1, PM2, PM5, PP2, PP3)		LP (PVS1, PM2)			LP (PM1, PM2, PM5, PP1, PP2, PP3)		LP (PVS1, PM2)	LP (PVS1, PM2, PP1)		VUS (PM2, PP2, BP4)
Table S3. Pathogenicity predictions of novel variants and variants of uncertain significance. AF: allele frequency; TMD: transmembrane; ACMG: American College Medical Genetics; NA: not available; D: damaging; PD: probably damaging; N: neutral; T: tolerated; LP: likely pathogenic; VUS: variant of uncertain significance.

## Sheet: Table S4
N_family	N_patient	Relationship	Gender	Diagnosis	Onset (yrs)	First subjective symptom	NB	LVA	LVF	LCV	Dyschromatopsia	Nistagmus	Exophoria	Photophobia	Photopsia	Atrophy of retina	Atrophy of central retina	Atrophy of pigment epithelium	Atrophy of choriocapillaris	Macular atrophy	Narrowed vessels	Bone-spicule pigmentation	Pigment deposits in macular region	Pigment in perifoveal retinal pigment epithelium	Central pigmented spot in foveal area	Drusen	Yellow pigmented material in butterfly-shaped configuration	Metamorphopsia	Central/paracentral scotomata	Exon	Nucleotide change	Protein change	Protein domain	Type
PRPH2-001	PRPH2-001-1	proband	M	MD	33	LVA	37	33	NA	NA	no	NA	NA	yes	yes	NA	NA	NA	NA	NA	yes	NA	NA	NA	NA	yes	NA	NA	NA	1	c.52C>T	p.Gln18*	N‐terminus	nonsense
PRPH2-001	PRPH2-001-2	mother	F	RP	74	LVA + LVF	yes	74	74	NA	NA	NA	NA	yes	NA	NA	NA	NA	NA	NA	NA	yes	NA	NA	NA	NA	NA	NA	NA	1	c.52C>T	p.Gln18*	N‐terminus	nonsense
PRPH2-001	PRPH2-001-3	sister	F	MD	47	LVA	NA	47	no	NA	no	NA	NA	yes	NA	NA	NA	NA	NA	NA	NA	NA	NA	NA	NA	yes	NA	NA	NA	1	c.52C>T	p.Gln18*	N‐terminus	nonsense
PRPH2-002	PRPH2-002-1	proband	F	MD	NA	NA	NA	NA	NA	NA	NA	NA	NA	NA	NA	NA	NA	NA	NA	NA	NA	NA	NA	NA	NA	NA	NA	NA	NA	1	c.52C>T	p.Gln18*	N‐terminus	nonsense
PRPH2-002	PRPH2-002-2	sister	F	MD	NA	NA	NA	NA	NA	NA	NA	NA	NA	NA	NA	NA	NA	NA	NA	NA	NA	NA	NA	NA	NA	NA	NA	NA	NA	1	c.52C>T	p.Gln18*	N‐terminus	nonsense
PRPH2-003	PRPH2-003-1	proband	M	CD/CRD	NA	NA	NA	NA	NA	NA	NA	NA	NA	NA	NA	NA	NA	NA	NA	NA	NA	NA	NA	NA	NA	NA	NA	NA	NA	1	c.52C>T	p.Gln18*	N‐terminus	nonsense
PRPH2-004	PRPH2-004-1	proband	M	MD	NA	NA	NA	NA	NA	NA	NA	NA	NA	NA	NA	NA	NA	NA	NA	NA	NA	NA	NA	NA	NA	NA	NA	NA	NA	1	c.52C>T	p.Gln18*	N‐terminus	nonsense
PRPH2-005	PRPH2-005-1	proband	F	RP	NA	NB	yes	NA	NA	NA	NA	NA	NA	NA	NA	NA	NA	NA	NA	NA	NA	NA	NA	NA	NA	NA	NA	NA	NA	1	c.112G>A	p.Gly38Arg	1st TMD	missense
PRPH2-005	PRPH2-005-2	sister	F	RP	NA	NA	NA	NA	NA	NA	NA	NA	NA	NA	NA	NA	NA	NA	NA	NA	NA	NA	NA	NA	NA	NA	NA	NA	NA	1	c.112G>A	p.Gly38Arg	1st TMD	missense
PRPH2-005	PRPH2-005-3	sister	F	MD	NA	NA	NA	NA	NA	NA	NA	NA	NA	NA	NA	NA	NA	NA	NA	NA	NA	NA	NA	NA	NA	NA	NA	NA	NA	1	c.112G>A	p.Gly38Arg	1st TMD	missense
PRPH2-006	PRPH2-006-1	proband	M	MD	50	Photophobia	no	57	no	NA	no	NA	NA	50	yes	NA	NA	NA	NA	NA	NA	NA	NA	NA	NA	NA	NA	53	NA	1	c.113G>A	p.Gly38Glu	1st TMD	missense
PRPH2-007	PRPH2-007-1	proband	F	MD	44	NA	NA	NA	NA	NA	NA	NA	NA	NA	NA	NA	NA	NA	NA	yes	NA	NA	NA	NA	NA	NA	NA	NA	NA	1	c.113G>A	p.Gly38Glu	1st TMD	missense
PRPH2-008	PRPH2-008-1	proband	F	MD	NA	NA	NA	NA	NA	NA	NA	NA	NA	NA	NA	NA	NA	NA	NA	NA	NA	NA	NA	NA	NA	NA	yes	NA	NA	1	c.122T>C	p.Leu41Pro	1st TMD	missense
PRPH2-009	PRPH2-009-1	proband	F	MD	NA	NA	NA	NA	NA	NA	NA	NA	NA	NA	NA	NA	NA	NA	NA	NA	NA	NA	NA	NA	NA	NA	NA	NA	NA	1	c.122T>C	p.Leu41Pro	1st TMD	missense
PRPH2-010	PRPH2-010-1	proband	M	MD	NA	NA	NA	NA	NA	NA	NA	NA	NA	NA	NA	NA	NA	NA	NA	NA	NA	NA	NA	NA	NA	NA	yes	NA	NA	1	c.122T>C	p.Leu41Pro	1st TMD	missense
PRPH2-010	PRPH2-010-2	sister	F	A	-	-	NA	NA	NA	NA	NA	NA	NA	NA	NA	NA	NA	NA	NA	NA	NA	NA	NA	NA	NA	NA	NA	NA	NA	1	c.122T>C	p.Leu41Pro	1st TMD	missense
PRPH2-010	PRPH2-010-3	brother	M	RP	NA	NA	NA	NA	NA	NA	NA	NA	NA	NA	NA	NA	NA	NA	NA	NA	NA	NA	NA	NA	NA	NA	NA	NA	NA	1	c.122T>C	p.Leu41Pro	1st TMD	missense
PRPH2-010	PRPH2-010-4	sister	F	MD	NA	NA	NA	NA	NA	NA	NA	NA	NA	NA	NA	NA	NA	NA	NA	NA	NA	NA	NA	NA	NA	NA	NA	NA	NA	1	c.122T>C	p.Leu41Pro	1st TMD	missense
PRPH2-011	PRPH2-011-1	proband	F	CD/CRD	NA	NA	NA	NA	NA	NA	NA	NA	NA	NA	NA	NA	NA	NA	NA	NA	NA	NA	NA	NA	NA	NA	NA	NA	NA	1	c.122T>C	p.Leu41Pro	1st TMD	missense
PRPH2-012	PRPH2-012-1	proband	F	MD	NA	NA	NA	NA	NA	NA	NA	NA	NA	NA	NA	NA	NA	NA	NA	NA	NA	NA	NA	NA	NA	NA	NA	NA	NA	1	c.122T>C	p.Leu41Pro	1st TMD	missense
PRPH2-012	PRPH2-012-2	father	M	MD	NA	NA	NA	NA	NA	NA	NA	NA	NA	NA	NA	NA	NA	NA	NA	NA	NA	NA	NA	NA	NA	NA	NA	NA	NA	1	c.122T>C	p.Leu41Pro	1st TMD	missense
PRPH2-013	PRPH2-013-1	proband	M	MD	46	LVA + Metamorphopsia	no	46	no	NA	NA	NA	NA	NA	NA	NA	NA	yes	NA	NA	NA	NA	NA	NA	NA	NA	NA	46	NA	1	c.136C>T	p.Arg46*	D1-loop	nonsense
PRPH2-013	PRPH2-013-2	brother	M	MD	NA	NA	NA	NA	NA	NA	NA	NA	NA	NA	NA	NA	NA	NA	NA	NA	NA	NA	NA	NA	NA	NA	NA	NA	NA	1	c.136C>T	p.Arg46*	D1-loop	nonsense
PRPH2-013	PRPH2-013-3	sister	F	MD	NA	NA	NA	NA	NA	NA	NA	NA	NA	NA	NA	NA	NA	NA	NA	NA	NA	NA	NA	NA	NA	NA	NA	NA	NA	1	c.136C>T	p.Arg46*	D1-loop	nonsense
PRPH2-014	PRPH2-014-1	proband	F	MD	49	LVA	NA	49	no	NA	no	NA	NA	NA	NA	NA	NA	NA	NA	NA	NA	NA	NA	NA	NA	NA	NA	NA	NA	1	c.136C>T	p.Arg46*	D1-loop	nonsense
PRPH2-015	PRPH2-015-1	proband	F	MD	childhood	LVA	47	childhood	NA	NA	NA	NA	NA	46	NA	NA	NA	NA	NA	NA	NA	NA	NA	NA	NA	NA	NA	46	NA	1	c.205del	p.Val69Cysfs*30	2nd TMD	frameshift
PRPH2-016	PRPH2-016-1	proband	M	MD	43	central LVF	NA	NA	43	43	NA	NA	NA	NA	NA	NA	NA	NA	NA	NA	NA	NA	NA	NA	NA	NA	NA	NA	yes	1	c.290G>A	p.Trp97*	C-loop	nonsense
PRPH2-016	PRPH2-016-2	mother	F	MD	NA	NA	NA	NA	NA	NA	NA	NA	NA	NA	NA	NA	NA	NA	NA	NA	NA	NA	NA	NA	NA	NA	NA	NA	NA	1	c.290G>A	p.Trp97*	C-loop	nonsense
PRPH2-017	PRPH2-017-1	proband	F	MD	38	LVA	no	38	yes	yes	NA	NA	NA	NA	NA	NA	NA	NA	NA	NA	NA	NA	NA	NA	NA	NA	yes	NA	yes	1	c.421T>C	p.Tyr141His	D2-loop	missense
PRPH2-017	PRPH2-017-2	sister	F	IRD	NA	NA	NA	NA	NA	NA	NA	NA	NA	NA	NA	NA	NA	NA	NA	NA	NA	NA	NA	NA	NA	NA	NA	NA	NA	1	c.421T>C	p.Tyr141His	D2-loop	missense
PRPH2-017	PRPH2-017-3	niece	F	IRD	NA	NA	NA	NA	NA	NA	NA	NA	NA	NA	NA	NA	NA	NA	NA	NA	NA	NA	NA	NA	NA	NA	NA	NA	NA	1	c.421T>C	p.Tyr141His	D2-loop	missense
PRPH2-017	PRPH2-017-4	brother	M	IRD	NA	NA	NA	NA	NA	NA	NA	NA	NA	NA	NA	NA	NA	NA	NA	NA	NA	NA	NA	NA	NA	NA	NA	NA	NA	1	c.421T>C	p.Tyr141His	D2-loop	missense
PRPH2-017	PRPH2-017-5	sister	F	IRD	NA	NA	NA	NA	NA	NA	NA	NA	NA	NA	NA	NA	NA	NA	NA	NA	NA	NA	NA	NA	NA	NA	NA	NA	NA	1	c.421T>C	p.Tyr141His	D2-loop	missense
PRPH2-017	PRPH2-017-6	nephew	M	IRD	NA	NA	NA	NA	NA	NA	NA	NA	NA	NA	NA	NA	NA	NA	NA	NA	NA	NA	NA	NA	NA	NA	NA	NA	NA	1	c.421T>C	p.Tyr141His	D2-loop	missense
PRPH2-017	PRPH2-017-7	uncle	M	IRD	NA	NA	NA	NA	NA	NA	NA	NA	NA	NA	NA	NA	NA	NA	NA	NA	NA	NA	NA	NA	NA	NA	NA	NA	NA	1	c.421T>C	p.Tyr141His	D2-loop	missense
PRPH2-017	PRPH2-017-8	cousin	F	IRD	NA	NA	NA	NA	NA	NA	NA	NA	NA	NA	NA	NA	NA	NA	NA	NA	NA	NA	NA	NA	NA	NA	NA	NA	NA	1	c.421T>C	p.Tyr141His	D2-loop	missense
PRPH2-017	PRPH2-017-9	cousin	F	IRD	NA	NA	NA	NA	NA	NA	NA	NA	NA	NA	NA	NA	NA	NA	NA	NA	NA	NA	NA	NA	NA	NA	NA	NA	NA	1	c.421T>C	p.Tyr141His	D2-loop	missense
PRPH2-017	PRPH2-017-10	cousin	M	IRD	NA	NA	NA	NA	NA	NA	NA	NA	NA	NA	NA	NA	NA	NA	NA	NA	NA	NA	NA	NA	NA	NA	NA	NA	NA	1	c.421T>C	p.Tyr141His	D2-loop	missense
PRPH2-017	PRPH2-017-11	uncle	M	MD	NA	NA	NA	NA	NA	NA	NA	NA	NA	NA	NA	NA	NA	NA	NA	NA	NA	NA	NA	NA	NA	NA	NA	NA	NA	1	c.421T>C	p.Tyr141His	D2-loop	missense
PRPH2-018	PRPH2-018-1	proband	M	MD	38	LVA	40	38	yes	40	NA	NA	NA	yes	yes	NA	NA	NA	NA	yes	NA	NA	NA	NA	NA	NA	NA	NA	yes	1	c.424C>T	p.Arg142Trp	D2-loop	missense
PRPH2-018	PRPH2-018-2	son	M	MD	33	LVA + Photophobia	no	33	no	no	no	NA	NA	33	no	NA	NA	NA	NA	NA	NA	NA	NA	NA	NA	NA	NA	yes	yes	1	c.424C>T	p.Arg142Trp	D2-loop	missense
PRPH2-018	PRPH2-018-3	son	M	A	-	-	NA	NA	NA	NA	NA	NA	NA	NA	NA	NA	NA	NA	NA	NA	NA	NA	yes	NA	NA	NA	NA	NA	NA	1	c.424C>T	p.Arg142Trp	D2-loop	missense
PRPH2-018	PRPH2-018-4	daughter	F	A	-	-	no	no	no	NA	NA	NA	NA	NA	no	NA	NA	NA	NA	NA	NA	NA	NA	NA	NA	NA	NA	NA	NA	1	c.424C>T	p.Arg142Trp	D2-loop	missense
PRPH2-018	PRPH2-018-5	sister	F	MD	18	central LVF	NA	53	NA	NA	yes (RE)	NA	NA	youth	NA	NA	NA	NA	NA	NA	NA	NA	NA	NA	NA	NA	NA	yes	yes	1	c.424C>T	p.Arg142Trp	D2-loop	missense
PRPH2-019	PRPH2-019-1	proband	F	MD	NA	NA	NA	NA	NA	NA	NA	NA	NA	NA	NA	NA	NA	NA	NA	NA	NA	NA	NA	NA	NA	NA	NA	NA	NA	1	c.424C>T	p.Arg142Trp	D2-loop	missense
PRPH2-020	PRPH2-020-1	proband	F	MD	NA	Metamorphopsia	no	no	no	no	no	NA	NA	NA	NA	NA	NA	NA	NA	NA	no	NA	NA	NA	NA	yes	NA	yes	yes	1	c.424C>T	p.Arg142Trp	D2-loop	missense
PRPH2-020	PRPH2-020-2	brother	M	MD	NA	NA	no	yes	no	no	NA	NA	NA	yes	NA	NA	NA	NA	NA	NA	NA	NA	NA	NA	NA	NA	NA	NA	NA	1	c.424C>T	p.Arg142Trp	D2-loop	missense
PRPH2-020	PRPH2-020-3	nephew or son	M	MD	NA	NA	NA	NA	NA	NA	NA	NA	NA	NA	NA	NA	NA	NA	NA	NA	NA	NA	NA	NA	NA	NA	NA	NA	NA	1	c.424C>T	p.Arg142Trp	D2-loop	missense
PRPH2-020	PRPH2-020-4	sister	F	MD	NA	NA	NA	NA	NA	NA	NA	NA	NA	NA	NA	NA	NA	NA	NA	NA	NA	NA	NA	NA	NA	NA	NA	NA	NA	1	c.424C>T	p.Arg142Trp	D2-loop	missense
PRPH2-021	PRPH2-021-1	proband	F	MD	NA	NA	no	yes	yes	NA	yes	NA	NA	NA	NA	NA	NA	NA	NA	NA	NA	NA	NA	NA	NA	NA	NA	NA	NA	1	c.424C>T	p.Arg142Trp	D2-loop	missense
PRPH2-022	PRPH2-022-1	proband	F	MD	41	NB	41	41	yes	42	yes	NA	NA	NA	NA	NA	NA	yes	NA	yes	NA	NA	NA	NA	NA	NA	NA	NA	NA	1	c.441del	p.Gly148Alafs*5	D2-loop	frameshift
PRPH2-022	PRPH2-022-2	daughter	F	A	-	-	no	no	NA	no	NA	NA	NA	yes	no	NA	NA	NA	NA	NA	NA	NA	yes	NA	NA	NA	NA	NA	NA	1	c.441del	p.Gly148Alafs*5	D2-loop	frameshift
PRPH2-022	PRPH2-022-3	brother	M	MD	45	LVA + central LVF	yes	45	yes	45	no	NA	NA	no	no	NA	NA	NA	NA	NA	NA	NA	NA	NA	NA	NA	NA	NA	yes	1	c.441del	p.Gly148Alafs*5	D2-loop	frameshift
PRPH2-022	PRPH2-022-4	brother	M	IRD	NA	NA	NA	NA	NA	NA	NA	NA	NA	NA	NA	NA	NA	NA	NA	NA	NA	NA	NA	NA	NA	NA	NA	NA	NA	1	c.441del	p.Gly148Alafs*5	D2-loop	frameshift
PRPH2-022	PRPH2-022-5	cousin	F	IRD	NA	NA	NA	NA	NA	NA	NA	NA	NA	NA	NA	NA	NA	NA	NA	NA	NA	NA	NA	NA	NA	NA	NA	NA	NA	1	c.441del	p.Gly148Alafs*5	D2-loop	frameshift
PRPH2-022	PRPH2-022-6	brother	M	IRD	NA	NA	NA	NA	NA	NA	NA	NA	NA	NA	NA	NA	NA	NA	NA	NA	NA	NA	NA	NA	NA	NA	NA	NA	NA	1	c.441del	p.Gly148Alafs*5	D2-loop	frameshift
PRPH2-023	PRPH2-023-1	proband	F	CD/CRD	NA	NA	NA	NA	NA	NA	NA	NA	NA	NA	NA	NA	NA	NA	NA	NA	NA	NA	NA	NA	NA	NA	NA	NA	NA	1	c.469G>A	p.Asp157Asn	D2-loop	missense
PRPH2-024	PRPH2-024-1	proband	M	MD	31	LVA	43	31	43	yes	35	NA	NA	yes	no	NA	NA	NA	NA	NA	NA	NA	NA	NA	NA	NA	NA	NA	NA	1	c.493T>C	p.Cys165Arg	D2-loop	missense
PRPH2-024	PRPH2-024-2	sister	F	MD	NA	NA	NA	NA	NA	NA	NA	NA	NA	NA	NA	NA	NA	NA	NA	NA	NA	NA	NA	NA	NA	NA	NA	NA	NA	1	c.493T>C	p.Cys165Arg	D2-loop	missense
PRPH2-024	PRPH2-024-3	sister	F	IRD	NA	NA	NA	NA	NA	NA	NA	NA	NA	NA	NA	NA	NA	NA	NA	NA	NA	NA	NA	NA	NA	NA	NA	NA	NA	1	c.493T>C	p.Cys165Arg	D2-loop	missense
PRPH2-025	PRPH2-025-1	proband	M	MD	8	LVA	no	8	no	no	NA	NA	NA	NA	NA	NA	NA	NA	NA	NA	NA	NA	NA	NA	NA	NA	NA	39	NA	1	c.499G>A	p.Gly167Ser	D2-loop	missense
PRPH2-025	PRPH2-025-2	brother	M	CD/CRD	15	LVA	25	15	30	NA	no	NA	NA	yes	yes	NA	NA	yes	NA	NA	yes	yes	NA	NA	NA	NA	NA	NA	NA	1	c.499G>A	p.Gly167Ser	D2-loop	missense
PRPH2-025	PRPH2-025-3	brother	M	CD/CRD	NA	NA	35	yes	yes	yes	NA	NA	yes	yes	NA	NA	NA	yes	NA	yes	NA	NA	NA	NA	NA	NA	NA	yes	yes	1	c.499G>A	p.Gly167Ser	D2-loop	missense
PRPH2-025	PRPH2-025-4	niece	F	CD/CRD	NA	NA	NA	NA	NA	NA	NA	NA	NA	NA	NA	NA	NA	NA	NA	NA	NA	NA	NA	NA	NA	NA	NA	NA	NA	1	c.499G>A	p.Gly167Ser	D2-loop	missense
PRPH2-026	PRPH2-026-1	proband	F	MD	40	LVA + central LVF + NB	40	40	40	yes	no	NA	NA	yes	NA	NA	NA	NA	NA	yes	NA	NA	NA	NA	NA	NA	NA	40	NA	1	c.499G>A	p.Gly167Ser	D2-loop	missense
PRPH2-027	PRPH2-027-1	proband	M	MD	NA	NA	NA	NA	NA	NA	NA	NA	NA	NA	NA	NA	NA	NA	NA	NA	NA	NA	NA	NA	NA	NA	NA	NA	NA	1	c.499G>A	p.Gly167Ser	D2-loop	missense
PRPH2-028	PRPH2-028-1	proband	F	MD	30	Metamorphopsia	55	58	57	yes	no	NA	NA	yes	yes	yes	NA	NA	NA	yes	NA	NA	NA	NA	NA	NA	NA	30	yes	1	c.499G>A	p.Gly167Ser	D2-loop	missense
PRPH2-028	PRPH2-028-2	sister	F	MD	NA	VA	no	yes	no	NA	no	NA	NA	yes	no	NA	NA	NA	NA	NA	NA	NA	NA	NA	NA	NA	NA	NA	NA	1	c.499G>A	p.Gly167Ser	D2-loop	missense
PRPH2-028	PRPH2-028-3	nephew	M	A	-	-	NA	NA	NA	NA	NA	NA	NA	NA	NA	NA	NA	NA	NA	NA	NA	NA	NA	NA	NA	NA	NA	NA	NA	1	c.499G>A	p.Gly167Ser	D2-loop	missense
PRPH2-028	PRPH2-028-4	niece	F	A	-	-	NA	NA	NA	NA	NA	NA	NA	NA	NA	NA	NA	NA	NA	NA	NA	NA	NA	NA	NA	NA	NA	NA	NA	1	c.499G>A	p.Gly167Ser	D2-loop	missense
PRPH2-029	PRPH2-029-1	proband	F	MD	15	LVA	yes	15	NA	NA	no	NA	NA	yes	NA	NA	NA	NA	NA	NA	NA	NA	NA	NA	NA	NA	NA	39	NA	1	c.499G>A	p.Gly167Ser	D2-loop	missense
PRPH2-030	PRPH2-030-1	proband	F	MD	44	Metamorphopsia	46	no	no	NA	no	NA	NA	yes	NA	NA	NA	NA	NA	NA	NA	NA	NA	NA	NA	NA	NA	44	NA	1	c.499G>A	p.Gly167Ser	D2-loop	missense
PRPH2-031	PRPH2-031-1	proband	F	MD	NA	Metamorphopsia	NA	NA	NA	NA	NA	NA	NA	NA	NA	NA	NA	NA	NA	NA	NA	NA	NA	NA	NA	NA	NA	yes	NA	1	c.499G>A	p.Gly167Ser	D2-loop	missense
PRPH2-032	PRPH2-032-1	proband	M	RP	NA	NA	NA	NA	NA	NA	NA	NA	NA	NA	NA	NA	NA	NA	NA	NA	NA	NA	NA	NA	NA	NA	NA	NA	NA	1	c.514C>T	p.Arg172Trp	D2-loop	missense
PRPH2-032	PRPH2-032-2	cousin	M	CD/CRD	40	LVA	NA	40	45	NA	yes	NA	NA	yes	yes	NA	NA	NA	NA	NA	NA	NA	NA	NA	NA	NA	NA	NA	NA	1	c.514C>T	p.Arg172Trp	D2-loop	missense
PRPH2-033	PRPH2-033-1	proband	M	CD/CRD	48	LVA + central LVF	NA	48	52	48	no	NA	NA	yes	no	NA	NA	NA	NA	NA	NA	NA	NA	NA	NA	NA	NA	NA	NA	1	c.514C>T	p.Arg172Trp	D2-loop	missense
PRPH2-033	PRPH2-033-2	daughter	F	A	-	-	NA	NA	NA	NA	NA	NA	NA	NA	NA	NA	NA	NA	NA	NA	NA	NA	NA	NA	NA	NA	NA	NA	NA	1	c.514C>T	p.Arg172Trp	D2-loop	missense
PRPH2-033	PRPH2-033-3	daughter	F	A	-	-	no	no	no	no	NA	NA	NA	yes	NA	NA	NA	NA	NA	NA	NA	NA	NA	NA	NA	NA	NA	NA	NA	1	c.514C>T	p.Arg172Trp	D2-loop	missense
PRPH2-034	PRPH2-034-1	proband	M	MD	25	central LVF	30	40	25	yes	NA	NA	NA	NA	NA	NA	NA	yes	NA	NA	NA	NA	NA	NA	NA	NA	NA	NA	yes	1	c.515G>A	p.Arg172Gln	D2-loop	missense
PRPH2-035	PRPH2-035-2	proband	F	CD/CRD	5	LVF + LVA	no	5	5	NA	yes	NA	NA	yes	yes	NA	NA	NA	NA	NA	NA	NA	NA	NA	NA	NA	NA	NA	NA	1	c.515G>A	p.Arg172Gln	D2-loop	missense
PRPH2-035	PRPH2-035-3	mother	F	CD/CRD	48	LVA + central LVF	48	48	48	yes	yes	NA	NA	yes	yes	NA	NA	NA	NA	NA	NA	NA	NA	NA	NA	NA	NA	NA	NA	1	c.515G>A	p.Arg172Gln	D2-loop	missense
PRPH2-035	PRPH2-035-4	aunt	F	MD	51	LVA	yes	no	yes	NA	no	NA	NA	yes	no	NA	NA	NA	NA	yes	NA	NA	NA	NA	NA	NA	NA	NA	NA	1	c.515G>A	p.Arg172Gln	D2-loop	missense
PRPH2-035	PRPH2-035-5	brother	M	A	-	-	NA	NA	NA	NA	NA	NA	NA	yes	NA	NA	NA	NA	NA	NA	NA	NA	NA	NA	NA	NA	NA	NA	NA	1	c.515G>A	p.Arg172Gln	D2-loop	missense
PRPH2-036	PRPH2-036-1	proband	F	MD	NA	NA	NA	NA	NA	NA	NA	NA	NA	NA	NA	NA	NA	NA	NA	NA	NA	NA	NA	NA	NA	NA	NA	NA	NA	1	c.520T>A	p.Trp174Arg	D2-loop	missense
PRPH2-037	PRPH2-037-1	proband	M	MD	38	LVA	no	38	no	NA	NA	NA	NA	NA	NA	NA	NA	NA	NA	NA	NA	NA	NA	NA	NA	NA	NA	NA	NA	1	c.533A>G	p.Gln178Arg	D2-loop	missense
PRPH2-038	PRPH2-038-1	proband	M	RP	27	NB	27	no	no	NA	NA	NA	NA	NA	NA	NA	NA	NA	NA	NA	NA	NA	NA	NA	NA	NA	NA	NA	NA	1	c.536G>T	p.Trp179Leu	D2-loop	missense
PRPH2-038	PRPH2-038-2	grandmother	F	RP	NA	NA	NA	NA	NA	NA	NA	NA	NA	NA	NA	NA	NA	NA	NA	NA	NA	NA	NA	NA	NA	NA	NA	NA	NA	1	c.536G>T	p.Trp179Leu	D2-loop	missense
PRPH2-038	PRPH2-038-3	cousin	F	IRD	NA	NA	NA	NA	NA	NA	NA	NA	NA	NA	NA	NA	NA	NA	NA	NA	NA	NA	NA	NA	NA	NA	NA	NA	NA	1	c.536G>T	p.Trp179Leu	D2-loop	missense
PRPH2-038	PRPH2-038-4	cousin	F	RP	25	NB	25	NA	30	NA	no	NA	NA	yes	yes	NA	NA	NA	NA	NA	NA	NA	NA	NA	NA	NA	NA	NA	yes	1	c.536G>T	p.Trp179Leu	D2-loop	missense
PRPH2-038	PRPH2-038-5	aunt	F	RP	27	NB	27	NA	50	NA	no	NA	NA	48	NA	NA	NA	NA	NA	NA	NA	NA	NA	NA	NA	NA	NA	NA	NA	1	c.536G>T	p.Trp179Leu	D2-loop	missense
PRPH2-039	PRPH2-039-3	proband	M	RP	40	NB + LVA + LVF	40	40	40	NA	NA	NA	NA	NA	NA	NA	NA	NA	NA	NA	NA	NA	NA	NA	NA	NA	NA	NA	NA	1	c.556G>A	p.Asp186Asn	D2-loop	missense
PRPH2-039	PRPH2-039-1	mother	F	RP	12	NB	12	35	40	no	NA	NA	NA	NA	NA	NA	NA	NA	NA	NA	NA	NA	NA	NA	NA	NA	NA	NA	NA	1	c.556G>A	p.Asp186Asn	D2-loop	missense
PRPH2-039	PRPH2-039-2	second aunt	F	RP	14	LVF	NA	62	14	yes	NA	NA	NA	NA	NA	NA	NA	NA	NA	NA	NA	NA	NA	NA	NA	NA	NA	NA	yes	1	c.556G>A	p.Asp186Asn	D2-loop	missense
PRPH2-039	PRPH2-039-4	daughter	F	RP	13	NB	13	20	16	NA	yes	no	yes	yes	NA	NA	NA	NA	NA	NA	NA	NA	NA	NA	NA	NA	NA	NA	NA	1	c.556G>A	p.Asp186Asn	D2-loop	missense
PRPH2-039	PRPH2-039-5	daughter	F	RP	NA	NA	yes	yes	yes	NA	NA	NA	NA	NA	NA	NA	NA	NA	NA	NA	NA	NA	NA	NA	NA	NA	NA	NA	NA	1	c.556G>A	p.Asp186Asn	D2-loop	missense
PRPH2-040	PRPH2-040-1	proband	F	MD	NA	NA	NA	NA	NA	NA	NA	NA	NA	NA	NA	NA	NA	NA	NA	NA	NA	NA	NA	NA	NA	NA	NA	NA	NA	1	c.562del	p.Ser188Profs*68	D2-loop	frameshift
PRPH2-041	PRPH2-041-1	proband	M	MD	NA	Metamorphopsia	NA	NA	NA	NA	NA	NA	NA	NA	NA	NA	NA	NA	NA	NA	NA	NA	NA	NA	NA	NA	NA	yes	NA	1	c.562del	p.Ser188Profs*68	D2-loop	frameshift
PRPH2-042	PRPH2-042-1	proband	M	MD	NA	NA	NA	NA	NA	NA	NA	NA	NA	NA	NA	NA	NA	NA	NA	NA	NA	NA	NA	NA	NA	NA	NA	NA	NA	1	c.562del	p.Ser188Profs*68	D2-loop	frameshift
PRPH2-102	PRPH2-102-1	proband	M	MD	NA	NA	NA	NA	NA	NA	NA	NA	NA	NA	NA	yes	NA	NA	NA	NA	NA	NA	NA	NA	NA	NA	NA	NA	NA	1	c.562del	p.Ser188Profs*68	D2-loop	frameshift
PRPH2-043	PRPH2-043-1	proband	F	MD	36	LVA	no	36	no	no	NA	NA	NA	NA	NA	NA	NA	NA	NA	NA	no	NA	yes	NA	NA	NA	NA	37	NA	1	c.567dupC	p.Lys190Glnfs*28	D2-loop	frameshift
PRPH2-044	PRPH2-044-1	proband	M	CD/CRD	NA	NA	NA	NA	NA	NA	NA	NA	NA	NA	NA	NA	NA	NA	NA	NA	NA	NA	NA	NA	NA	NA	NA	NA	NA	1	c.568A>G	p.Lys190Glu	D2-loop	missense
PRPH2-044	PRPH2-044-2	daughter	F	CD/CRD	NA	NA	NA	NA	NA	NA	NA	NA	NA	NA	NA	NA	NA	NA	NA	NA	NA	NA	NA	NA	NA	NA	NA	NA	NA	1	c.568A>G	p.Lys190Glu	D2-loop	missense
PRPH2-044	PRPH2-044-3	son	M	CD/CRD	NA	NA	NA	NA	NA	NA	NA	NA	NA	NA	NA	NA	NA	NA	NA	NA	NA	NA	NA	NA	NA	NA	NA	NA	NA	1	c.568A>G	p.Lys190Glu	D2-loop	missense
PRPH2-045	PRPH2-045-1	proband	F	MD	20	NB	20	50	54	NA	NA	NA	NA	NA	NA	NA	NA	NA	NA	yes	NA	NA	NA	NA	NA	NA	NA	NA	NA	IVS1	c.582-1G>A	p.?	-	splicing
PRPH2-045	PRPH2-045-2	sister	F	MD	NA	NA	NA	NA	NA	NA	NA	NA	NA	NA	NA	NA	NA	NA	NA	NA	NA	NA	NA	NA	NA	NA	NA	NA	NA	IVS1	c.582-1G>A	p.?	-	splicing
PRPH2-046	PRPH2-046-1	proband	M	RP	8	NB	8	33	15	NA	no	NA	NA	NA	no	NA	NA	NA	NA	NA	NA	NA	NA	NA	NA	NA	NA	NA	NA	IVS1	c.582-1G>A	p.?	-	splicing
PRPH2-047	PRPH2-047-1	proband	M	CD/CRD	48	NB + LVA + Dyschromatopsia	48	48	55	50	48	NA	NA	yes	NA	NA	NA	NA	NA	NA	NA	NA	NA	NA	NA	NA	NA	yes	yes	2	Ex2 deletion	-	D2-loop to 4th TMD	gross deletion
PRPH2-047	PRPH2-047-2	sister	F	IRD	54	NB	54	62	60	NA	NA	NA	NA	NA	NA	NA	NA	NA	NA	NA	NA	NA	NA	NA	NA	NA	NA	NA	NA	2	Ex2 deletion	-	D2-loop to 4th TMD	gross deletion
PRPH2-047	PRPH2-047-3	mother	F	IRD	NA	NA	NA	NA	NA	NA	NA	NA	NA	NA	NA	NA	NA	NA	NA	NA	NA	NA	NA	NA	NA	NA	NA	NA	NA	2	Ex2 deletion	-	D2-loop to 4th TMD	gross deletion
PRPH2-048	PRPH2-048-1	proband	F	MD	NA	NA	NA	NA	NA	NA	NA	NA	NA	NA	NA	NA	NA	NA	NA	NA	NA	NA	NA	NA	NA	NA	NA	NA	NA	2	c.584G>A	p.Arg195Gln	D2-loop	missense
PRPH2-049a	PRPH2-049a-1	proband	F	RP	NA	NA	yes	yes	yes	NA	NA	NA	NA	NA	NA	NA	NA	NA	NA	NA	NA	NA	NA	NA	NA	NA	NA	NA	NA	2	c.584G>T	p.Arg195Leu	D2-loop	missense
PRPH2-049b	PRPH2-049b-1	proband	M	MD	14	LVA	26	14	yes	yes	NA	NA	NA	26	NA	NA	NA	NA	NA	NA	NA	NA	NA	NA	NA	NA	NA	NA	yes	2	c.584G>T	p.Arg195Leu	D2-loop	missense
PRPH2-049c	PRPH2-049c-1	proband	M	CD/CRD	20	Dyschromatopsia	25	no	37	yes	20	NA	NA	yes	NA	NA	NA	yes	NA	NA	NA	no	NA	NA	NA	NA	NA	NA	yes	2	c.584G>T	p.Arg195Leu	D2-loop	missense
PRPH2-049d	PRPH2-049d-1	proband	F	MD	28	LVA	no	28	no	NA	no	NA	NA	NA	NA	NA	NA	NA	NA	NA	NA	NA	NA	NA	NA	NA	NA	NA	NA	2	c.584G>T	p.Arg195Leu	D2-loop	missense
PRPH2-049e	PRPH2-049e-1	proband	F	IRD	NA	NA	NA	NA	NA	NA	NA	NA	NA	NA	NA	NA	NA	NA	NA	NA	NA	NA	NA	NA	NA	NA	NA	NA	NA	2	c.584G>T	p.Arg195Leu	D2-loop	missense
PRPH2-049f	PRPH2-049f-1	mother	F	IRD	NA	NA	NA	NA	NA	NA	NA	NA	NA	NA	NA	NA	NA	NA	NA	NA	NA	NA	NA	NA	NA	NA	NA	NA	NA	2	c.584G>T	p.Arg195Leu	D2-loop	missense
PRPH2-049g	PRPH2-049g-1	proband	M	MD	NA	NA	NA	NA	NA	NA	NA	NA	NA	NA	NA	NA	NA	NA	NA	NA	NA	NA	NA	NA	NA	NA	NA	NA	NA	2	c.584G>T	p.Arg195Leu	D2-loop	missense
PRPH2-049h	PRPH2-049h-1	proband	F	MD	NA	LVA	no	yes	no	NA	NA	NA	NA	NA	NA	NA	NA	NA	NA	NA	NA	NA	NA	NA	NA	NA	NA	NA	NA	2	c.584G>T	p.Arg195Leu	D2-loop	missense
PRPH2-049i	PRPH2-049i-1	proband	F	CD/CRD	NA	NA	no	yes	yes	NA	NA	NA	NA	NA	NA	NA	NA	NA	NA	NA	NA	NA	NA	NA	NA	NA	NA	NA	NA	2	c.584G>T	p.Arg195Leu	D2-loop	missense
PRPH2-049j	PRPH2-049j-1	proband	F	CD/CRD	30	LVA + central LVF	no	30	30	yes	no	NA	NA	NA	no	NA	NA	NA	NA	NA	NA	NA	NA	NA	NA	NA	NA	NA	NA	2	c.584G>T	p.Arg195Leu	D2-loop	missense
PRPH2-049k	PRPH2-049k-1	proband	F	CD/CRD	NA	NA	NA	NA	NA	NA	NA	NA	NA	NA	NA	NA	NA	NA	NA	NA	NA	NA	NA	NA	NA	NA	NA	NA	NA	2	c.584G>T	p.Arg195Leu	D2-loop	missense
PRPH2-049l	PRPH2-049l-1	sister	F	A	-	-	NA	NA	NA	NA	NA	NA	NA	NA	NA	NA	NA	NA	NA	NA	NA	NA	NA	NA	NA	NA	NA	NA	NA	2	c.584G>T	p.Arg195Leu	D2-loop	missense
PRPH2-049m	PRPH2-049m-1	proband	M	CD/CRD	NA	NA	NA	NA	yes	yes	yes	NA	NA	NA	NA	NA	NA	NA	NA	NA	NA	NA	NA	NA	NA	NA	NA	NA	NA	2	c.584G>T	p.Arg195Leu	D2-loop	missense
PRPH2-050	PRPH2-050-1	proband	M	MD	26	LVA	NA	26	44	yes	40	NA	NA	40	NA	NA	yes	NA	NA	yes	yes	NA	NA	NA	yes	NA	NA	NA	NA	2	c.584G>T	p.Arg195Leu	D2-loop	missense
PRPH2-051	PRPH2-051-1	proband	M	CD/CRD	Adolescence	Dyschromatopsia	30	yes	no	NA	adolescence	NA	NA	yes	NA	NA	NA	NA	NA	NA	NA	NA	NA	NA	NA	NA	NA	NA	yes	2	c.584G>T	p.Arg195Leu	D2-loop	missense
PRPH2-051	PRPH2-051-2	cousin	F	MD	Childhood	Dyschromatopsia	childhood	no	no	NA	childhood	NA	NA	no	yes	NA	NA	NA	NA	yes	NA	NA	NA	NA	NA	NA	NA	NA	NA	2	c.584G>T	p.Arg195Leu	D2-loop	missense
PRPH2-051	PRPH2-051-3	son	M	IRD	NA	NA	NA	NA	NA	NA	NA	NA	NA	NA	NA	NA	NA	NA	NA	NA	NA	NA	NA	NA	NA	NA	NA	NA	NA	2	c.584G>T	p.Arg195Leu	D2-loop	missense
PRPH2-052	PRPH2-052-1	proband	F	MD	NA	NA	NA	NA	NA	NA	NA	NA	NA	NA	NA	NA	NA	NA	NA	NA	NA	NA	NA	NA	NA	NA	NA	NA	NA	2	c.584G>T	p.Arg195Leu	D2-loop	missense
PRPH2-053	PRPH2-053-1	proband	M	MD	46	LVA	NA	46	48	NA	NA	NA	NA	yes	NA	NA	NA	NA	NA	NA	NA	NA	NA	NA	NA	NA	NA	NA	NA	2	c.605G>A	p.Gly202Glu	D2-loop	missense
PRPH2-054	PRPH2-054-1	proband	M	MD	42	central LVF	no	43	yes	42	NA	NA	NA	NA	NA	NA	NA	NA	NA	yes	NA	NA	NA	NA	NA	NA	NA	NA	NA	2	c.609_625del	p.Tyr204Profs*8	D2-loop	frameshift
PRPH2-054	PRPH2-054-2	mother	F	IRD	NA	NA	NA	NA	NA	NA	NA	NA	NA	NA	NA	NA	NA	NA	NA	NA	NA	NA	NA	NA	NA	NA	NA	NA	NA	2	c.609_625del	p.Tyr204Profs*8	D2-loop	frameshift
PRPH2-054	PRPH2-054-3	sister	F	IRD	NA	NA	NA	NA	NA	NA	NA	NA	NA	NA	NA	NA	NA	NA	NA	NA	NA	NA	NA	NA	NA	NA	NA	NA	NA	2	c.609_625del	p.Tyr204Profs*8	D2-loop	frameshift
PRPH2-054	PRPH2-054-4	sister	F	MD	NA	LVA	NA	yes	NA	NA	NA	NA	NA	NA	NA	NA	NA	NA	NA	NA	NA	NA	NA	NA	NA	NA	yes	NA	NA	2	c.609_625del	p.Tyr204Profs*8	D2-loop	frameshift
PRPH2-054	PRPH2-054-5	brother	M	MD	53	Photophobia	NA	NA	NA	NA	NA	NA	NA	53	NA	NA	NA	NA	NA	NA	NA	NA	NA	NA	NA	NA	NA	NA	NA	2	c.609_625del	p.Tyr204Profs*8	D2-loop	frameshift
PRPH2-054	PRPH2-054-6	brother	M	MD	54	Photophobia	NA	60	NA	NA	no	NA	NA	54	NA	NA	NA	yes	NA	NA	NA	NA	NA	NA	NA	NA	NA	NA	NA	2	c.609_625del	p.Tyr204Profs*8	D2-loop	frameshift
PRPH2-054	PRPH2-054-7	uncle	M	IRD	NA	LVA + lateral LVF	NA	yes	yes	NA	NA	NA	NA	NA	NA	NA	NA	yes	NA	NA	NA	NA	NA	NA	NA	NA	NA	NA	NA	2	c.609_625del	p.Tyr204Profs*8	D2-loop	frameshift
PRPH2-054	PRPH2-054-8	nephew	M	IRD	NA	NA	NA	NA	NA	NA	NA	NA	NA	NA	NA	NA	NA	NA	NA	NA	NA	NA	NA	NA	NA	NA	NA	NA	NA	2	c.609_625del	p.Tyr204Profs*8	D2-loop	frameshift
PRPH2-054	PRPH2-054-9	niece	F	CD/CRD	38	LVA	yes	38	yes	41	NA	NA	NA	38	NA	NA	NA	NA	NA	NA	NA	NA	NA	NA	NA	NA	NA	NA	NA	2	c.609_625del	p.Tyr204Profs*8	D2-loop	frameshift
PRPH2-054	PRPH2-054-10	nephew	M	IRD	NA	NA	NA	NA	NA	NA	NA	NA	NA	NA	NA	NA	NA	NA	NA	NA	NA	NA	NA	NA	NA	NA	NA	NA	NA	2	c.609_625del	p.Tyr204Profs*8	D2-loop	frameshift
PRPH2-054	PRPH2-054-11	cousin	M	IRD	NA	NA	NA	NA	NA	NA	NA	NA	NA	NA	NA	NA	NA	NA	NA	NA	NA	NA	NA	NA	NA	NA	NA	NA	NA	2	c.609_625del	p.Tyr204Profs*8	D2-loop	frameshift
PRPH2-054	PRPH2-054-12	cousin	F	IRD	NA	NA	NA	NA	NA	NA	NA	NA	NA	NA	NA	NA	NA	NA	NA	NA	NA	NA	NA	NA	NA	NA	NA	NA	NA	2	c.609_625del	p.Tyr204Profs*8	D2-loop	frameshift
PRPH2-054	PRPH2-054-13	uncle	M	IRD	NA	NA	NA	NA	NA	NA	NA	NA	NA	NA	NA	NA	NA	NA	NA	NA	NA	NA	NA	NA	NA	NA	NA	NA	NA	2	c.609_625del	p.Tyr204Profs*8	D2-loop	frameshift
PRPH2-054	PRPH2-054-14	nephew	M	IRD	NA	NA	NA	NA	NA	NA	NA	NA	NA	NA	NA	NA	NA	NA	NA	NA	NA	NA	NA	NA	NA	NA	NA	NA	NA	2	c.609_625del	p.Tyr204Profs*8	D2-loop	frameshift
PRPH2-054	PRPH2-054-15	son	M	A	-	-	no	no	no	NA	no	no	NA	no	no	NA	NA	NA	NA	NA	NA	NA	NA	NA	NA	NA	NA	NA	NA	2	c.609_625del	p.Tyr204Profs*8	D2-loop	frameshift
PRPH2-054	PRPH2-054-16	nephew	M	IRD	NA	NA	NA	NA	NA	NA	NA	NA	NA	NA	NA	NA	NA	NA	NA	NA	NA	NA	NA	NA	NA	NA	NA	NA	NA	2	c.609_625del	p.Tyr204Profs*8	D2-loop	frameshift
PRPH2-054	PRPH2-054-17	niece	F	IRD	NA	NA	NA	NA	NA	NA	NA	NA	NA	NA	NA	NA	NA	NA	NA	NA	NA	NA	NA	NA	NA	NA	NA	NA	NA	2	c.609_625del	p.Tyr204Profs*8	D2-loop	frameshift
PRPH2-055	PRPH2-055-1	proband	M	MD	30	NB + LVF	30	30	NA	NA	NA	NA	NA	NA	NA	NA	NA	yes	NA	NA	NA	NA	NA	NA	NA	NA	NA	NA	NA	2	c.623del	p.Gly208Alafs*48	D2-loop	frameshift
PRPH2-056	PRPH2-056-1	proband	F	RP	Childhood	LVA	no	yes	no	NA	NA	NA	NA	yes	no	NA	NA	NA	NA	NA	NA	NA	NA	NA	NA	NA	NA	NA	NA	2	c.623G>A	p.Gly208Asp	D2-loop	missense
PRPH2-056	PRPH2-056-2	daughter	F	RP	24	NB	24	38	27	NA	no	yes	NA	27	27	NA	NA	NA	yes	NA	NA	yes	NA	NA	NA	NA	NA	NA	yes	2	c.623G>A	p.Gly208Asp	D2-loop	missense
PRPH2-056	PRPH2-056-3	son	M	RP	21	LVA	no	21	no	yes	NA	yes	yes	19	yes	NA	NA	NA	NA	NA	yes	NA	NA	NA	NA	NA	NA	NA	NA	2	c.623G>A	p.Gly208Asp	D2-loop	missense
PRPH2-057	PRPH2-057-1	proband	F	IRD	Adolescence	NA	NA	NA	NA	NA	NA	NA	NA	NA	NA	NA	NA	NA	NA	NA	NA	NA	NA	NA	NA	NA	NA	NA	NA	2	c.623G>A	p.Gly208Asp	D2-loop	missense
PRPH2-058	PRPH2-058-1	proband	F	RP	8	NB	8	NA	yes	NA	49	NA	NA	no	NA	NA	NA	NA	NA	NA	yes	NA	NA	NA	NA	NA	NA	NA	NA	2	c.623G>A	p.Gly208Asp	D2-loop	missense
PRPH2-058	PRPH2-058-2	mother	F	MD	60	NA	NA	NA	NA	NA	NA	NA	NA	NA	NA	NA	NA	NA	NA	NA	NA	N	NA	NA	NA	NA	NA	NA	NA	2	c.623G>A	p.Gly208Asp	D2-loop	missense
PRPH2-059	PRPH2-059-1	proband	F	MD	49	LVA	no	49	no	NA	NA	NA	NA	NA	NA	NA	NA	NA	NA	NA	NA	NA	NA	NA	NA	NA	NA	yes	NA	2	c.623G>A	p.Gly208Asp	D2-loop	missense
PRPH2-060	PRPH2-060-1	proband	M	MD	50	LVA	52	50	52	yes	NA	NA	NA	NA	NA	NA	NA	NA	NA	NA	NA	NA	NA	NA	NA	no	NA	NA	NA	2	c.623G>A	p.Gly208Asp	D2-loop	missense
PRPH2-060	PRPH2-060-2	daughter	F	IRD	NA	NA	NA	NA	NA	NA	NA	NA	NA	NA	NA	NA	NA	NA	NA	NA	NA	NA	NA	NA	NA	NA	NA	NA	NA	2	c.623G>A	p.Gly208Asp	D2-loop	missense
PRPH2-061	PRPH2-061-1	proband	M	MD	NA	NA	NA	NA	NA	NA	NA	NA	NA	NA	NA	NA	NA	NA	NA	NA	NA	NA	NA	NA	NA	NA	NA	NA	NA	2	c.623G>A	p.Gly208Asp	D2-loop	missense
PRPH2-061	PRPH2-061-2	son	M	MD	NA	NA	NA	NA	NA	NA	NA	NA	NA	NA	NA	NA	NA	NA	NA	NA	NA	NA	NA	NA	NA	NA	NA	NA	NA	2	c.623G>A	p.Gly208Asp	D2-loop	missense
PRPH2-062	PRPH2-062-1	proband	F	MD	NA	NA	NA	NA	NA	NA	NA	NA	NA	NA	NA	NA	NA	NA	NA	NA	NA	NA	NA	NA	NA	NA	NA	NA	NA	2	c.625G>A	p.Val209Ile	D2-loop	missense
PRPH2-062	PRPH2-062-2	son	M	IRD	NA	NA	NA	NA	NA	NA	NA	NA	NA	NA	NA	NA	NA	NA	NA	NA	NA	NA	NA	NA	NA	NA	NA	NA	NA	2	c.625G>A	p.Val209Ile	D2-loop	missense
PRPH2-062	PRPH2-062-3	son	M	IRD	NA	NA	NA	NA	NA	NA	NA	NA	NA	NA	NA	NA	NA	NA	NA	NA	NA	NA	NA	NA	NA	NA	NA	NA	NA	2	c.625G>A	p.Val209Ile	D2-loop	missense
PRPH2-063	PRPH2-063-1	proband	M	MD	41	LVA	NA	41	NA	NA	NA	NA	NA	NA	NA	NA	NA	NA	NA	NA	NA	NA	NA	NA	NA	NA	NA	NA	NA	2	c.626del	p.Val209Alafs*47	D2-loop	frameshift
PRPH2-064	PRPH2-064-1	proband	F	MD	31	LVA	NA	31	45	yes	NA	NA	NA	yes	NA	NA	NA	NA	yes	NA	NA	NA	NA	NA	NA	NA	NA	36	NA	2	c.628C>T	p.Pro210Ser	D2-loop	missense
PRPH2-065	PRPH2-065-1	proband	F	RP	NA	NA	NA	NA	NA	NA	NA	NA	NA	NA	NA	NA	NA	NA	NA	NA	NA	NA	NA	NA	NA	NA	NA	NA	NA	2	c.631T>C	p.Phe211Leu	D2-loop	missense
PRPH2-066	PRPH2-066-1	proband	M	RP	NA	NA	NA	NA	NA	NA	NA	NA	NA	NA	NA	NA	NA	NA	NA	NA	NA	yes	NA	NA	NA	NA	NA	NA	NA	2	c.633_656del	p.Phe211_Pro219delinsLeu	D2-loop	inframe
PRPH2-066	PRPH2-066-2	daughter	F	A	-	-	NA	NA	NA	NA	NA	NA	NA	NA	NA	NA	NA	NA	NA	NA	NA	NA	NA	NA	NA	NA	NA	NA	NA	2	c.633_656del	p.Phe211_Pro219delinsLeu	D2-loop	inframe
PRPH2-067	PRPH2-067-1	proband	M	RP	40	LVA	50	NA	40	NA	NA	NA	NA	yes	NA	NA	NA	NA	NA	NA	yes	yes	NA	NA	NA	NA	NA	NA	NA	2	c.634A>G	p.Ser212Gly	D2-loop	missense
PRPH2-068	PRPH2-068-1	proband	F	RP	30	NB	30	40	35	NA	yes	NA	NA	yes	no	NA	NA	NA	NA	NA	NA	yes	NA	NA	NA	NA	NA	NA	NA	2	c.634A>G	p.Ser212Gly	D2-loop	missense
PRPH2-068	PRPH2-068-2	daughter	F	RP	18	NB	18	no	25	NA	no	NA	NA	no	no	NA	NA	NA	NA	NA	NA	NA	NA	NA	NA	NA	NA	NA	NA	2	c.634A>G	p.Ser212Gly	D2-loop	missense
PRPH2-069	PRPH2-069-1	proband	M	RP	38	LVF	NA	NA	38	NA	NA	NA	NA	NA	NA	yes	NA	NA	NA	NA	yes	NA	NA	NA	NA	NA	NA	NA	NA	2	c.634A>G	p.Ser212Gly	D2-loop	missense
PRPH2-070	PRPH2-070-1	proband	F	RP	30	LVA + central LVF + Metamorphopsia	35	30	yes	30	yes	NA	NA	yes	yes	NA	NA	NA	NA	NA	NA	NA	NA	NA	NA	NA	NA	NA	NA	2	c.634A>G	p.Ser212Gly	D2-loop	missense
PRPH2-070	PRPH2-070-2	son	M	A	-	-	NA	NA	NA	NA	NA	NA	NA	NA	NA	NA	NA	NA	NA	yes	NA	NA	NA	NA	NA	NA	NA	NA	NA	2	c.634A>G	p.Ser212Gly	D2-loop	missense
PRPH2-071	PRPH2-071-1	proband	F	MD	NA	NA	NA	NA	NA	NA	NA	NA	NA	NA	NA	NA	NA	NA	NA	NA	NA	NA	NA	NA	NA	NA	NA	NA	NA	2	c.637T>C	p.Cys213Arg	D2-loop	missense
PRPH2-071	PRPH2-071-2	sister	F	A	-	-	NA	NA	NA	NA	NA	NA	NA	NA	NA	NA	NA	NA	NA	NA	NA	NA	NA	NA	NA	NA	NA	NA	NA	2	c.637T>C	p.Cys213Arg	D2-loop	missense
PRPH2-071	PRPH2-071-3	father	M	A	-	-	NA	NA	NA	NA	NA	NA	NA	NA	NA	NA	NA	NA	NA	NA	NA	NA	NA	NA	NA	NA	NA	NA	NA	2	c.637T>C	p.Cys213Arg	D2-loop	missense
PRPH2-072	PRPH2-072-1	proband	F	MD	49	LVA	51	49	NA	NA	no	NA	yes	yes	yes	NA	NA	NA	NA	NA	NA	NA	NA	NA	NA	NA	NA	NA	NA	2	c.637T>G	p.Cys213Gly	D2-loop	missense
PRPH2-072	PRPH2-072-2	son	M	RP	18	NB + LVA	18	18	yes	no	no	no	yes	no	yes	NA	NA	NA	NA	NA	NA	yes	NA	NA	NA	no	no	no	no	2	c.637T>G	p.Cys213Gly	D2-loop	missense
PRPH2-073	PRPH2-073-1	proband	M	CD/CRD	54	Dyschromatopsia	NA	NA	NA	NA	54	NA	NA	yes	NA	NA	NA	NA	NA	NA	NA	NA	NA	NA	NA	NA	NA	NA	NA	2	c.638G>T	p.Cys213Phe	D2-loop	missense
PRPH2-074	PRPH2-074-1	proband	F	IRD	40	NB + central LVF	40	NA	40	40	NA	NA	NA	NA	NA	NA	NA	NA	NA	NA	NA	NA	NA	NA	NA	NA	NA	NA	NA	2	c.638G>T	p.Cys213Phe	D2-loop	missense
PRPH2-074	PRPH2-074-2	cousin	F	CD/CRD	34	NB + central LVF + Photophobia	34	NA	yes	34	NA	NA	NA	34	NA	NA	NA	NA	NA	NA	NA	NA	NA	NA	NA	NA	NA	34	yes	2	c.638G>T	p.Cys213Phe	D2-loop	missense
PRPH2-074	PRPH2-074-3	daughter	F	MD	NA	NA	NA	NA	NA	NA	NA	NA	NA	NA	NA	NA	NA	NA	NA	NA	NA	NA	NA	NA	NA	NA	NA	NA	NA	2	c.638G>T	p.Cys213Phe	D2-loop	missense
PRPH2-074	PRPH2-074-4	cousin	M	MD	45	Metamorphopsia	NA	NA	yes	yes	NA	NA	NA	NA	NA	NA	NA	NA	NA	NA	NA	NA	NA	NA	NA	NA	NA	45	NA	2	c.638G>T	p.Cys213Phe	D2-loop	missense
PRPH2-074	PRPH2-074-5	cousin	M	IRD	NA	NA	NA	NA	NA	NA	NA	NA	NA	NA	NA	NA	NA	NA	NA	NA	NA	NA	NA	NA	NA	NA	NA	NA	NA	2	c.638G>T	p.Cys213Phe	D2-loop	missense
PRPH2-074	PRPH2-074-6	father	M	IRD	NA	NA	NA	NA	NA	NA	NA	NA	NA	NA	NA	NA	NA	NA	NA	NA	NA	NA	NA	NA	NA	NA	NA	NA	NA	2	c.638G>T	p.Cys213Phe	D2-loop	missense
PRPH2-074	PRPH2-074-7	aunt	F	IRD	NA	NA	NA	NA	NA	NA	NA	NA	NA	NA	NA	NA	NA	NA	NA	NA	NA	NA	NA	NA	NA	NA	NA	NA	NA	2	c.638G>T	p.Cys213Phe	D2-loop	missense
PRPH2-074	PRPH2-074-8	niece 2nd	F	MD	44	LVA + central LVF	no	44	yes	44	no	NA	NA	yes	NA	NA	NA	NA	NA	NA	NA	NA	NA	NA	NA	NA	NA	yes	NA	2	c.638G>T	p.Cys213Phe	D2-loop	missense
PRPH2-075	PRPH2-075-1	proband	F	RP	33	LVA + LVF	NA	33	33	NA	NA	NA	NA	NA	NA	NA	NA	NA	NA	NA	yes	yes	NA	NA	NA	NA	NA	NA	NA	2	c.641G>A	p.Cys214Tyr	D2-loop	missense
PRPH2-076	PRPH2-076-1	proband	F	MD	14	LVA	no	14	NA	NA	no	NA	NA	yes	NA	NA	NA	NA	NA	yes	NA	NA	NA	NA	NA	NA	yes	NA	NA	2	c.641G>A	p.Cys214Tyr	D2-loop	missense
PRPH2-077	PRPH2-077-1	proband	M	RP	12	NB	12	60	25	NA	yes	NA	NA	16	yes	NA	NA	NA	yes	NA	yes	yes	NA	NA	NA	NA	NA	NA	NA	2	c.643A>T	p.Asn215Tyr	D2-loop	missense
PRPH2-078	PRPH2-078-1	proband	F	RP	18	NB	18	47	35	NA	NA	NA	NA	yes	NA	NA	NA	NA	NA	NA	NA	yes	NA	NA	NA	NA	NA	NA	NA	2	c.646C>T	p.Pro216Ser	D2-loop	missense
PRPH2-078	PRPH2-078-2	Cousin	F	RP	12	NB + LVA + LVF	12	12	12	NA	NA	NA	NA	yes	NA	NA	NA	NA	NA	yes	yes	yes	NA	NA	NA	NA	NA	NA	NA	2	c.646C>T	p.Pro216Ser	D2-loop	missense
PRPH2-079	PRPH2-079-1	proband	M	CD/CRD	50	NB	50	51	51	NA	yes	NA	NA	yes	NA	NA	NA	yes	NA	NA	yes	yes	NA	NA	NA	NA	NA	NA	yes	2	c.649_650insTAGCTGCTGCAATCCTA	p.Ser217Ilefs*45	D2-loop	frameshift
PRPH2-080	PRPH2-080-1	proband	M	MD	NA	NA	NA	NA	NA	NA	NA	NA	NA	NA	NA	NA	NA	NA	NA	NA	NA	NA	NA	NA	NA	NA	NA	NA	NA	2	c.649_650insTAGCTGCTGCAATCCTA	p.Ser217Ilefs*45	D2-loop	frameshift
PRPH2-081	PRPH2-081-1	proband	F	CD/CRD	58	LVA	62	58	yes	62	yes	NA	NA	NA	yes	NA	NA	NA	NA	NA	NA	NA	NA	NA	NA	NA	NA	NA	yes	2	c.649_650insTAGCTGCTGCAATCCTA	p.Ser217Ilefs*45	D2-loop	frameshift
PRPH2-082	PRPH2-082-1	proband	F	RP	51	NB + LVF	51	NA	51	no	NA	NA	NA	NA	NA	NA	NA	NA	NA	NA	NA	NA	NA	NA	NA	NA	NA	NA	NA	2	c.653C>A	p.Ser218*	D2-loop	nonsense
PRPH2-083	PRPH2-083-1	proband	F	MD	NA	NA	NA	NA	NA	NA	NA	NA	NA	NA	NA	NA	NA	NA	NA	NA	NA	NA	NA	NA	NA	NA	NA	NA	NA	2	c.658C>G	p.Arg220Gly	D2-loop	missense
PRPH2-083	PRPH2-083-2	daughter	F	A	-	-	NA	NA	NA	NA	NA	NA	NA	NA	NA	NA	NA	NA	NA	NA	NA	NA	NA	NA	NA	NA	NA	NA	NA	2	c.658C>G	p.Arg220Gly	D2-loop	missense
PRPH2-084	PRPH2-084-1	proband	F	MD	37	Metamorphopsia	no	NA	NA	NA	no	NA	NA	NA	NA	NA	NA	NA	NA	NA	NA	NA	NA	NA	NA	yes	NA	37	NA	2	c.658C>T	p.Arg220Trp	D2-loop	missense
PRPH2-085	PRPH2-085-1	proband	M	MD	NA	NA	NA	NA	NA	NA	NA	NA	NA	NA	NA	NA	NA	NA	NA	NA	NA	NA	NA	NA	NA	NA	NA	NA	NA	2	c.658C>T	p.Arg220Trp	D2-loop	missense
PRPH2-103	PRPH2-103-1	proband	F	MD	40	LVA	no	40	NA	NA	NA	NA	NA	NA	NA	NA	NA	NA	NA	NA	NA	NA	NA	NA	NA	NA	NA	NA	NA	2	c.658C>T	p.Arg220Trp	D2-loop	missense
PRPH2-086	PRPH2-086-1	proband	F	MD	40	LVA + LVF	no	40	40	no	no	NA	NA	NA	no	NA	NA	NA	NA	NA	NA	NA	NA	NA	NA	yes	NA	42	NA	2	c.658del	p.Arg220Glyfs36*	D2-loop	frameshift
PRPH2-087	PRPH2-087-1	proband	F	CD/CRD	62	LVA + Dyschromatopsia	no	62	65	NA	62	NA	NA	yes	yes	NA	NA	NA	NA	NA	yes	NA	NA	yes	NA	NA	NA	NA	NA	2	c.660_665del	p.Pro221_Cys222del	D2-loop	inframe
PRPH2-088	PRPH2-088-1	proband	M	MD	32	LVA + Metamorphopsia	no	32	no	NA	NA	NA	NA	yes	NA	NA	NA	NA	NA	NA	NA	NA	NA	NA	NA	NA	yes	32	NA	2	c.660_665del	p.Pro221_Cys222del	D2-loop	inframe
PRPH2-088	PRPH2-088-2	brother	M	MD	33	LVA + Metamorphopsia	no	33	no	NA	NA	NA	NA	NA	NA	NA	NA	NA	NA	NA	NA	NA	NA	NA	NA	NA	NA	33	NA	2	c.660_665del	p.Pro221_Cys222del	D2-loop	inframe
PRPH2-088	PRPH2-088-3	mother	F	MD	NA	NA	NA	NA	NA	NA	NA	NA	NA	NA	NA	NA	NA	NA	NA	NA	NA	NA	NA	NA	NA	NA	yes	NA	NA	2	c.660_665del	p.Pro221_Cys222del	D2-loop	inframe
PRPH2-089	PRPH2-089-1	proband	F	MD	NA	NA	NA	NA	NA	NA	NA	NA	NA	NA	NA	NA	NA	NA	NA	NA	NA	NA	NA	NA	NA	NA	NA	NA	NA	2	c.660_665del	p.Pro221_Cys222del	D2-loop	inframe
PRPH2-090	PRPH2-090-1	proband	M	MD	youth	NB	youth	NA	60	NA	NA	NA	NA	NA	NA	NA	NA	NA	NA	yes	NA	NA	NA	NA	NA	NA	NA	NA	NA	2	c.660_665del	p.Pro221_Cys222del	D2-loop	inframe
PRPH2-091	PRPH2-091-1	proband	F	MD	NA	NA	NA	NA	NA	NA	NA	NA	NA	NA	NA	NA	NA	NA	NA	NA	NA	NA	NA	NA	NA	NA	NA	NA	NA	2	c.660_665del	p.Pro221_Cys222del	D2-loop	inframe
PRPH2-092	PRPH2-092-1	proband	F	MD	NA	NA	NA	NA	NA	NA	NA	NA	NA	NA	NA	NA	NA	NA	NA	NA	NA	NA	NA	NA	NA	NA	NA	NA	NA	2	c.660_665del	p.Pro221_Cys222del	D2-loop	inframe
PRPH2-093	PRPH2-093-1	proband	F	MD	NA	NA	NA	NA	NA	NA	NA	NA	NA	NA	NA	NA	NA	NA	NA	NA	NA	NA	NA	NA	NA	NA	NA	NA	NA	2	c.708C>A	p.Tyr236*	D2-loop	nonsense
PRPH2-094	PRPH2-094-1	proband	F	MD	47	central LVF	no	yes	yes	47	yes	NA	NA	yes	yes	NA	NA	NA	NA	NA	NA	NA	NA	NA	NA	NA	NA	yes	NA	2	c.708C>G	p.Tyr236*	D2-loop	nonsense
PRPH2-095	PRPH2-095-1	proband	M	MD	50	central LVF	NA	NA	50	yes	NA	NA	NA	NA	NA	NA	NA	NA	NA	yes	NA	NA	NA	NA	NA	NA	NA	yes	NA	2	c.734_737dupTGTG	p.Trp246Cysfs*56	D2-loop	frameshift
PRPH2-096	PRPH2-096-1	proband	F	MD	30	NB	30	31	no	NA	yes	NA	NA	31	NA	NA	NA	yes	NA	yes	NA	NA	NA	NA	NA	NA	NA	33	NA	2	c.745G>C	p.Gly249Arg	D2-loop	missense
PRPH2-096	PRPH2-096-2	father	M	MD	65	NB + LVA	65	65	yes	yes	NA	NA	NA	NA	NA	NA	NA	NA	NA	yes	NA	NA	NA	NA	NA	NA	NA	NA	yes	2	c.745G>C	p.Gly249Arg	D2-loop	missense
PRPH2-097	PRPH2-097-1	proband	M	CD/CRD	33	LVA + central LVF + NB	33	33	yes	33	yes	NA	NA	no	NA	NA	NA	yes	NA	NA	yes	NA	NA	NA	NA	NA	NA	NA	yes	2	c.809_817delinsCCTTCGAGGTA	p.Leu270Profs*9	4th TMD	frameshift
PRPH2-098	PRPH2-098-1	proband	F	CD/CRD	42	NB + LVA	42	42	no	NA	no	NA	NA	no	no	NA	NA	NA	NA	NA	NA	yes	NA	NA	NA	yes	NA	NA	yes	2	c.818G>A	p.Trp273*	4th TMD	nonsense
PRPH2-098	PRPH2-098-2	aunt	F	RP	40	NB	40	47	44	NA	yes	NA	NA	NA	yes	NA	NA	NA	NA	NA	NA	NA	NA	NA	NA	NA	NA	NA	NA	2	c.818G>A	p.Trp273*	4th TMD	nonsense
PRPH2-099	PRPH2-099-1	proband	F	RP	NA	NA	NA	NA	NA	NA	NA	NA	NA	NA	NA	NA	NA	NA	NA	NA	NA	yes	NA	NA	NA	NA	NA	NA	NA	3	c.904G>A	p.Glu302Lys	C‐terminus	missense
PRPH2-100	PRPH2-100-1	proband	M	MD	35	LVA	no	35	yes	NA	no	NA	NA	no	NA	NA	NA	NA	NA	NA	NA	NA	NA	NA	NA	NA	yes	NA	NA	3	c.914G>A	p.Gly305Asp	C‐terminus	missense
PRPH2-101	PRPH2-101-1	proband	F	MD	NA	NA	NA	NA	NA	NA	NA	NA	NA	NA	NA	NA	NA	NA	NA	NA	NA	NA	NA	NA	NA	NA	NA	NA	NA	3	c.914G>A	p.Gly305Asp	C‐terminus	missense
Table S4. Genetic and phenotypic characteristics of individuals of the PRPH2 cohort. M: male; F: female; MD: macular dystrophy; RP: retinitis pigmentosa; CD/CRD: cone/cone-rod dystrophy; IRD: inherited retinal dystrohpy; NA: not available; LVA: loss of visual acuity; LVF: loss of visual field; NB: night blindness; LCV: loss of central vision; TMB: transmembrane.
